# Supplementary material for: Effects of interoceptive accuracy in autonomic responses to external stimuli based on cardiac rhythm
Source: PLoS One. 2021 Aug 31;16(8):e0256914. doi: 10.1371/journal.pone.0256914 (PMC8407568; doi:10.1371/journal.pone.0256914)
Supplement: S1 File — (XLSX) [file pone.0256914.s001.xlsx]

## Sheet: Data
						Auditory stimuli				Visual stimuli				Visual and Auditory stimuli
ID	Age	Male or Female	heartbeat counting score	interoceptive group		Baseline	Faster condition	Slower condition		Baseline	Faster condition	Slower condition		Baseline	Faster condition	Slower condition
1	22	M	0.935356	HIGH		0.707614	0.727839	0.707288		0.700053	0.700369	0.716912		0.710123	0.727632	0.721662
2	23	M	0.757213	HIGH		0.80079	0.804782	0.776035		0.770973	0.786409	0.770466		0.85357	0.877305	0.865264
4	22	M	0.661377	LOW		0.81874	0.849988	0.815219		0.817132	0.814608	0.836919		0.742636	0.768971	0.783609
6	20	M	0.709679	LOW		0.695759	0.699528	0.709321		0.653244	0.669465	0.705094		0.721122	0.703178	0.712348
7	21	F	0.91461	HIGH		0.75446	0.780824	0.779537		0.744196	0.757477	0.774935		0.780927	0.817046	0.829347
8	22	M	0.697659	LOW		0.683806	0.698416	0.711432		0.695235	0.699267	0.72509		0.716634	0.747707	0.722712
9	20	F	0.807614	HIGH		0.809655	0.798517	0.849958		0.818452	0.831592	0.814433		0.795967	0.768976	0.784069
11	22	M	0.487624	LOW		0.719916	0.712301	0.721034		0.742161	0.718494	0.729952		0.608879	0.620268	0.600134
13	21	F	0.869068	HIGH		0.7072	0.722909	0.715184		0.711321	0.708134	0.712952		0.748127	0.755015	0.78186
14	21	M	0.753943	HIGH		0.797677	0.823297	0.844512		0.777238	0.809564	0.813749		1.0086	1.00232	0.979731
15	22	F	0.693517	LOW		0.73065	0.717805	0.741324		0.740615	0.74367	0.690392		0.688731	0.713927	0.732195
16	21	F	0.835725	HIGH		0.751547	0.800144	0.806735		0.74868	0.787172	0.772821		0.898861	0.914662	0.921695
17	21	M	0.885587	HIGH		0.831299	0.828167	0.826383		0.826898	0.820962	0.797955		0.851795	0.902908	0.898195
18	26	F	0.781792	HIGH		0.765156	0.796582	0.790975		0.75375	0.763256	0.77858		0.711614	0.739474	0.692141
19	22	M	0.646898	LOW		0.756036	0.821376	0.763296		0.756084	0.777019	0.802324		0.838807	0.850973	0.850638
20	21	M	0.889532	HIGH		0.88763	0.872546	0.88586		0.893572	0.908804	0.907824		0.812231	0.83306	0.8518
21	20	M	0.896864	HIGH		0.751774	0.761159	0.768474		0.737275	0.734582	0.758149		0.757353	0.810783	0.803607
22	20	F	0.633839	LOW		0.775473	0.81894	0.779756		0.783178	0.766687	0.821357		0.756497	0.746158	0.743765
23	22	F	0.646311	LOW		0.845991	0.860205	0.839989		0.85308	0.846361	0.854927		0.864601	0.864023	0.857598
24	23	M	0.678062	LOW		0.840678	0.864435	0.854818		0.847284	0.847376	0.840057		0.803756	0.830241	0.802857
25	22	F	0.626466	LOW		0.74672	0.795029	0.77078		0.715884	0.760647	0.755839		0.862149	0.925744	0.87051
26	20	F	0.783701	HIGH		0.975744	0.878134	0.929773		0.904447	0.933575	0.914832		0.843362	0.841044	0.83303
27	22	F	0.919118	HIGH		0.759392	0.782823	0.78015		0.754109	0.771348	0.760634		0.728913	0.754566	0.771353
28	21	F	0.553031	LOW		0.738212	0.761714	0.751471		0.781182	0.771055	0.723289		0.848017	0.853451	0.790953
29	21	F	0.77382	HIGH		0.783913	0.850381	0.82704		0.779639	0.803675	0.786288		0.761115	0.773256	0.770173
30	22	F	0.642243	LOW		0.845442	0.877919	0.821054		0.839935	0.917971	0.896776		0.754018	0.739473	0.766219
31	21	F	0.594661	LOW		0.794947	0.811629	0.781726		0.789668	0.829687	0.767878		0.7826	0.786267	0.777291
33	22	F	0.442255	LOW		0.810168	0.798799	0.807757		0.790414	0.819053	0.782708		0.722593	0.736758	0.727905
34	21	F	0.305041	LOW		0.83914	0.841056	0.826087		0.835313	0.816692	0.85655		1.03113	1.01807	1.0168
35	21	F	0.916185	HIGH		0.853193	0.844634	0.85619		0.859945	0.835609	0.859022		0.691405	0.699291	0.697818
36	21	F	0.918266	HIGH		0.706992	0.691932	0.711007		0.724961	0.691826	0.719567		0.821933	0.835368	0.829281
37	23	F	0.833893	HIGH		0.759192	0.772458	0.762899		0.746087	0.781597	0.762532		0.743943	0.775056	0.759905
38	24	M	0.50035	LOW		0.602569	0.606266	0.600893		0.61171	0.618189	0.613521		0.877308	0.853619	0.843107
39	23	M	0.744925	LOW		0.748384	0.771335	0.726842		0.727089	0.717675	0.725079		0.824575	0.836934	0.799459
40	25	M	0.738303	LOW		0.665451	0.686796	0.69455		0.684179	0.680628	0.685774		0.668367	0.685117	0.660526
41	22	M	0.888726	HIGH		0.795132	0.828822	0.846416		0.807566	0.842064	0.812172		0.804843	0.766424	0.815709
42	21	F	0.920428	HIGH		0.983265	1.02583	1.02359		0.995887	0.985689	0.984635		0.776156	0.754635	0.747694
43	22	M	0.417172	LOW		1.01803	1.02167	1.01153		1.03721	1.01615	1.00194		0.678589	0.689671	0.690773
